# Supplementary material for: Soil Microbiome Drives Depth-Specific Priming Effects in Picea schrenkiana Forests Following Labile Carbon Input
Source: Microorganisms. 2025 Jul 24;13(8):1729. doi: 10.3390/microorganisms13081729 (PMC12388014; doi:10.3390/microorganisms13081729)
Supplement: Supplementary file 1 [file microorganisms-13-01729-s001.zip]

Archive with 1 entries (1 files):
- microorganisms-3690590-supplementary.pdf
